# Supplementary material for: Distinction of pseudoprogression from true progression in glioblastomas using machine learning based on multiparametric magnetic resonance imaging and O6-methylguanine-methyltransferase promoter methylation status
Source: Neurooncol Adv. 2024 Oct 3;6(1):vdae159. doi: 10.1093/noajnl/vdae159 (PMC11535496; doi:10.1093/noajnl/vdae159)
Supplement: vdae159_suppl_Supplementary_Figures_S1-S3 [file vdae159_suppl_Supplementary_Figures_S1-S3.zip]

Archive with 4 entries (4 files):
- Supplementary Figure 1.eps
- Supplementary Figure 2.eps
- Supplementary Figure 3.eps
- Supplementary Figure Legends.docx
